# Supplementary material for: 1,3-Bis(chloro­meth­yl)-2-methyl-5-nitro­benzene
Source: Acta Crystallogr Sect E Struct Rep Online. 2008 Mar 20;64(Pt 4):o731. doi: 10.1107/S1600536808007290 (PMC2960992; doi:10.1107/S1600536808007290)
Supplement: Supplementary file 2 [file e-64-0o731-Isup2.hkl]

# 
# h,k,l, Fc-squared, Fo-squared, sigma(Fo-squared) and status flag 
# 
data_I
_shelx_title ' 04012m in C2/c' 
_shelx_refln_list_code          4 
_shelx_F_calc_maximum      161.47 
_exptl_crystal_F_000       480.00 
_reflns_d_resolution_high  0.7807 
 
loop_ 
 _symmetry_equiv_pos_as_xyz 
 'x, y, z' 
 '-x, y, -z+1/2' 
 'x+1/2, y+1/2, z' 
 '-x+1/2, y+1/2, -z+1/2' 
 '-x, -y, -z' 
 'x, -y, z-1/2' 
 '-x+1/2, -y+1/2, -z' 
 'x+1/2, -y+1/2, z-1/2' 
 
_cell_length_a     8.9207 
_cell_length_b    16.1407 
_cell_length_c     7.5112 
_cell_angle_alpha  90.000 
_cell_angle_beta  111.929 
_cell_angle_gamma  90.000 
 
_shelx_F_squared_multiplier     1.000 
 
loop_ 
 _refln_index_h 
 _refln_index_k 
 _refln_index_l 
 _refln_F_squared_calc 
 _refln_F_squared_meas 
 _refln_F_squared_sigma 
 _refln_observed_status 
   2   0   0     5593.39     5653.16     90.19 o 
   4   0   0     2565.75     2903.61     46.20 o 
   6   0   0      180.77      175.54      3.79 o 
   8   0   0      213.72      202.96      4.67 o 
   1   1   0      904.26      940.86     12.18 o 
   3   1   0       10.50       17.16      0.53 o 
   5   1   0      987.12      967.57     11.37 o 
   7   1   0     3669.07     3534.71     45.56 o 
   9   1   0        7.05        5.28      2.08 o 
   0   2   0     2838.94     2517.03     40.19 o 
   2   2   0      770.25      783.84     13.82 o 
   4   2   0      137.87      165.83      2.35 o 
   6   2   0        2.60        2.23      0.54 o 
   8   2   0        6.37        9.65      1.49 o 
  10   2   0       13.50       18.90      2.73 o 
   1   3   0      121.43      153.33      2.64 o 
   3   3   0     1763.11     2132.85     27.21 o 
   5   3   0     1737.25     1790.77     25.27 o 
   7   3   0      178.40      160.95      2.70 o 
   9   3   0        0.13        0.70      1.22 o 
   0   4   0     8581.51     7409.51    172.34 o 
   2   4   0     2420.19     2467.78     36.63 o 
   4   4   0      360.62      504.24      7.00 o 
   6   4   0     1520.52     1437.64     16.79 o 
   8   4   0      178.61      178.06      4.49 o 
  10   4   0      286.50      242.84     40.52 o 
   1   5   0    14265.38    12133.76    193.58 o 
   3   5   0     1810.89     2280.57     29.20 o 
   5   5   0     1568.06     1781.20     20.44 o 
   7   5   0      640.32      677.80     12.33 o 
   9   5   0        4.30        2.08      1.40 o 
   0   6   0     4556.23     4491.72     74.84 o 
   2   6   0        2.27        4.93      1.02 o 
   4   6   0        2.01        0.34      0.52 o 
   6   6   0      265.64      310.39      5.22 o 
   8   6   0       43.50       56.17      2.42 o 
  10   6   0       37.48       44.36      2.53 o 
   1   7   0     4331.30     4599.12     45.90 o 
   3   7   0      100.08       95.75      1.63 o 
   5   7   0      562.67      607.78     11.00 o 
   7   7   0      268.61      240.15      5.54 o 
   9   7   0       76.28       65.34      2.81 o 
   0   8   0      477.31      642.23     12.11 o 
   2   8   0       51.39       40.02      0.87 o 
   4   8   0      383.09      393.99      5.78 o 
   6   8   0     1843.15     1766.93     34.22 o 
   8   8   0      239.43      219.71      5.47 o 
   1   9   0     3324.47     3282.48     47.99 o 
   3   9   0        6.49        3.37      0.56 o 
   5   9   0      489.51      482.17      9.17 o 
   7   9   0      107.17      129.88      4.39 o 
   9   9   0        8.75        3.94      2.65 o 
   0  10   0     1717.93     1510.79     45.23 o 
   2  10   0      574.25      570.53      5.81 o 
   4  10   0      155.37      143.22      4.10 o 
   6  10   0      242.59      266.43      6.03 o 
   8  10   0      131.25      140.57      7.17 o 
   1  11   0        5.94        9.66      0.98 o 
   3  11   0     1562.80     1602.63     19.04 o 
   5  11   0      254.93      266.04      7.83 o 
   7  11   0       30.39       37.16      2.15 o 
   0  12   0     1092.22      977.99     48.05 o 
   2  12   0       47.42       31.73      0.99 o 
   4  12   0     3039.66     3114.43     50.63 o 
   6  12   0      213.80      216.74      5.46 o 
   8  12   0       27.70       26.27      2.14 o 
   1  13   0      211.25      199.52      2.85 o 
   3  13   0      396.13      425.61      6.88 o 
   5  13   0      264.02      245.64      5.76 o 
   7  13   0      278.30      303.67      7.09 o 
   0  14   0      643.87      536.48      8.04 o 
   2  14   0      266.22      216.32      6.00 o 
   4  14   0       29.41       22.97      1.63 o 
   6  14   0       37.22       41.17      2.29 o 
   1  15   0        5.46        1.71      0.72 o 
   3  15   0        0.64        1.36      0.96 o 
   5  15   0        6.83       12.06      1.97 o 
   7  15   0      117.37      151.50      4.66 o 
   0  16   0       38.73       22.94      1.65 o 
   2  16   0       11.97       12.04      1.29 o 
   4  16   0        2.33        1.77      2.38 o 
   6  16   0       33.81       33.80      2.24 o 
   1  17   0      196.53      169.03     17.35 o 
   3  17   0       21.45       23.93      2.27 o 
   5  17   0      132.61      133.36      4.14 o 
   0  18   0       39.84       41.30      3.08 o 
   2  18   0       29.18       25.18      1.89 o 
   4  18   0      129.87      114.13      3.72 o 
   1  19   0       25.86       23.84      3.32 o 
   3  19   0      210.13      239.79      6.29 o 
   2  20   0       24.86       31.67      3.26 o 
  -9   1   1      389.21      357.70      6.85 o 
  -7   1   1      204.04      181.91      5.59 o 
  -5   1   1      429.26      387.01      5.52 o 
  -3   1   1     8933.56     8511.65    202.94 o 
  -1   1   1       76.10       64.83      0.95 o 
   1   1   1     3956.34     4233.15     67.22 o 
   3   1   1      330.35      318.61      3.99 o 
   5   1   1      332.09      318.59      4.24 o 
   7   1   1      137.46      129.05      2.39 o 
   9   1   1      111.82      108.01      5.47 o 
 -10   2   1      284.87      288.01      8.62 o 
  -8   2   1      503.36      458.01     17.84 o 
  -6   2   1        1.24        4.83      0.59 o 
  -4   2   1     1518.45     1460.54     16.65 o 
  -2   2   1    16122.90    13825.53    153.84 o 
   0   2   1      211.56      206.79      2.64 o 
   2   2   1     3937.46     4189.85     53.15 o 
   4   2   1     4411.70     4377.75     49.09 o 
   6   2   1       32.64       42.07      1.20 o 
   8   2   1      672.78      663.98     10.23 o 
  10   2   1       72.32       65.23      4.55 o 
  -9   3   1      491.53      487.30     10.96 o 
  -7   3   1        6.06        9.76      0.98 o 
  -5   3   1       21.76       31.09      0.88 o 
  -3   3   1     6040.15     6068.63     61.17 o 
  -1   3   1     3777.72     3860.03     43.10 o 
   1   3   1     1626.35     1685.01     26.97 o 
   3   3   1     4056.37     4129.81     79.00 o 
   5   3   1     1430.02     1411.54     21.58 o 
   7   3   1      598.29      605.35      9.27 o 
   9   3   1      165.47      180.67      4.81 o 
 -10   4   1       59.59       71.37      3.87 o 
  -8   4   1       48.80       55.95      1.76 o 
  -6   4   1        2.71        1.51      0.52 o 
  -4   4   1     1050.51     1192.79     15.46 o 
  -2   4   1     1093.85     1170.09     15.65 o 
   0   4   1     3495.98     3571.34     40.45 o 
   2   4   1       46.21       53.43      1.54 o 
   4   4   1       38.28       33.68      1.01 o 
   6   4   1       92.60       88.53      2.20 o 
   8   4   1       23.25       29.91      1.87 o 
  -9   5   1       28.53       27.74      1.86 o 
  -7   5   1      215.99      182.64      3.38 o 
  -5   5   1       13.41        6.43      0.61 o 
  -3   5   1      260.02      319.23      4.36 o 
  -1   5   1     1171.23     1240.82     21.37 o 
   1   5   1      104.25      122.61      2.58 o 
   3   5   1     1990.55     2008.28     25.75 o 
   5   5   1        5.07        6.29      1.45 o 
   7   5   1       73.65       71.93      2.15 o 
   9   5   1       77.11       58.36      2.65 o 
 -10   6   1       93.22       88.56      3.82 o 
  -8   6   1      687.09      639.82     12.00 o 
  -6   6   1        2.69        4.28      1.76 o 
  -4   6   1     3100.76     3183.27     41.98 o 
  -2   6   1     3601.69     3744.77     47.77 o 
   0   6   1     1282.88     1294.73     14.65 o 
   2   6   1     1560.53     1716.37     27.87 o 
   4   6   1      717.62      729.93     12.73 o 
   6   6   1        6.57        4.45      1.55 o 
   8   6   1      236.57      236.10      5.71 o 
  -9   7   1      406.49      436.92     14.40 o 
  -7   7   1       37.07       38.54      1.94 o 
  -5   7   1      233.26      218.86      3.69 o 
  -3   7   1     3267.18     3435.86     56.91 o 
  -1   7   1     1632.62     1594.40     29.04 o 
   1   7   1      813.89      820.81     12.62 o 
   3   7   1     2272.25     2314.62     37.49 o 
   5   7   1      391.91      424.35      8.20 o 
   7   7   1      316.80      315.24      6.87 o 
   9   7   1      155.84      164.75      4.78 o 
 -10   8   1      103.56      129.64      7.19 o 
  -8   8   1       19.03       25.15      1.81 o 
  -6   8   1        4.24        0.77      1.39 o 
  -4   8   1        5.10        5.60      0.66 o 
  -2   8   1     1409.87     1394.23     13.21 o 
   0   8   1       66.96       64.03      1.22 o 
   2   8   1      574.14      518.78      9.26 o 
   4   8   1     1580.96     1649.88     28.12 o 
   6   8   1       16.71       18.18      1.67 o 
   8   8   1       98.28      123.45      3.92 o 
  -9   9   1        2.94        8.29      1.78 o 
  -7   9   1      120.95      105.83      3.47 o 
  -5   9   1        0.34       -0.34      0.59 o 
  -3   9   1       92.97       92.74      2.03 o 
  -1   9   1      254.49      261.39      4.75 o 
   1   9   1        1.24        0.13      0.36 o 
   3   9   1      576.85      596.23     10.75 o 
   5   9   1      124.12      120.83      3.43 o 
   7   9   1       14.04       13.97      1.84 o 
   9   9   1       13.25        8.43      3.22 o 
  -8  10   1      195.31      188.32      5.00 o 
  -6  10   1       67.92       68.56      2.59 o 
  -4  10   1      162.28      176.07      3.43 o 
  -2  10   1      601.63      568.95      5.77 o 
   0  10   1      232.26      220.09      3.93 o 
   2  10   1     1449.76     1503.65     18.01 o 
   4  10   1      689.09      683.89     12.39 o 
   6  10   1       33.20       28.91      1.86 o 
   8  10   1      135.27      120.78      3.96 o 
  -9  11   1      134.66      151.98      4.68 o 
  -7  11   1      217.24      204.41      5.21 o 
  -5  11   1      533.02      563.59      8.78 o 
  -3  11   1     1881.91     1888.95     19.59 o 
  -1  11   1      161.33      151.03      2.18 o 
   1  11   1      333.42      320.92      4.00 o 
   3  11   1      409.88      412.14      8.06 o 
   5  11   1       28.62       35.02      1.98 o 
   7  11   1       36.74       35.44      2.17 o 
  -8  12   1      101.94      122.87      4.05 o 
  -6  12   1       31.36       31.84      1.91 o 
  -4  12   1      222.18      234.71      4.39 o 
  -2  12   1      253.12      214.48      2.88 o 
   0  12   1       24.38       17.71      1.53 o 
   2  12   1      406.71      395.14      5.53 o 
   4  12   1      371.42      377.70      8.83 o 
   6  12   1        4.03        6.54      1.82 o 
   8  12   1       19.24       23.92      2.58 o 
  -7  13   1       66.83       60.15      2.69 o 
  -5  13   1        6.86        7.15      1.21 o 
  -3  13   1        0.93       -0.83      0.83 o 
  -1  13   1      115.94       93.05      1.88 o 
   1  13   1       10.60       12.02      1.20 o 
   3  13   1       85.41       80.54      2.27 o 
   5  13   1      124.61      131.32      3.93 o 
   7  13   1        1.31        2.34      1.58 o 
  -8  14   1       51.66       45.62      2.60 o 
  -6  14   1       25.14       19.98      2.00 o 
  -4  14   1       40.05       43.32      1.71 o 
  -2  14   1       14.44       14.20      1.25 o 
   0  14   1       21.70       24.38      1.01 o 
   2  14   1      426.52      427.28      7.59 o 
   4  14   1       34.09       40.29      2.12 o 
   6  14   1       31.45       28.38      2.12 o 
  -7  15   1       69.12       64.72      2.92 o 
  -5  15   1       31.80       37.13      1.74 o 
  -3  15   1      144.50      142.53      3.16 o 
  -1  15   1      342.96      323.13      5.73 o 
   1  15   1       10.72        7.62      0.83 o 
   3  15   1      552.17      540.68     10.45 o 
   5  15   1        9.62       16.36      2.04 o 
  -6  16   1        0.00        0.34      1.42 o 
  -4  16   1      293.05      285.59      5.33 o 
  -2  16   1       98.29       90.49      3.14 o 
   0  16   1        2.45        0.98      0.80 o 
   2  16   1      105.63       99.39      2.63 o 
   4  16   1       47.08       48.67      2.33 o 
   6  16   1        9.24       10.70      2.06 o 
  -5  17   1       64.38       60.39      2.62 o 
  -3  17   1       10.89       10.71      1.84 o 
  -1  17   1        0.97        0.98      1.28 o 
   1  17   1       11.34       10.01      1.26 o 
   3  17   1       20.56       19.84      5.80 o 
   5  17   1        5.66        5.22      3.59 o 
  -4  18   1       44.15       45.59      2.56 o 
  -2  18   1        5.31        3.67      1.56 o 
   0  18   1       12.30       18.37      2.95 o 
   2  18   1        3.85        1.66      1.82 o 
   4  18   1       15.46       16.16      2.38 o 
  -3  19   1        7.22        6.55      3.04 o 
  -1  19   1        3.33        1.79      2.01 o 
   1  19   1       40.89       40.31      3.24 o 
   3  19   1       98.61      105.59      4.66 o 
  -2  20   1       39.58       39.31      3.48 o 
   2  20   1       46.83       48.10      3.76 o 
 -10   0   2       48.19       41.87      2.84 o 
  -8   0   2     1871.55     1798.80     39.44 o 
  -2   0   2        7.91       10.68      0.63 o 
   0   0   2    14476.56    13823.51    291.43 o 
   2   0   2     2332.15     2292.56     36.65 o 
   4   0   2      607.43      648.23     11.16 o 
   6   0   2     4333.42     4320.55     69.05 o 
   8   0   2      794.17      809.09     22.64 o 
 -11   1   2       29.76       27.82      2.78 o 
  -9   1   2       38.08       36.80      1.81 o 
  -7   1   2      293.98      247.93      9.97 o 
  -5   1   2     2432.18     2370.02     62.36 o 
  -3   1   2       12.84        6.91      0.31 o 
  -1   1   2    26071.52    20700.77    359.49 o 
   1   1   2    16086.00    14912.87    189.01 o 
   3   1   2        1.92        4.81      0.52 o 
   5   1   2      968.13      965.08     11.53 o 
   7   1   2      109.85      108.47      2.70 o 
   9   1   2        6.99        0.30      1.71 o 
 -10   2   2       25.55       29.03      1.74 o 
  -8   2   2      125.31      123.89      2.65 o 
  -6   2   2      346.96      332.12      5.05 o 
  -4   2   2       90.42       58.25      2.45 o 
  -2   2   2     2726.05     2655.66     29.48 o 
   0   2   2      475.96      568.99      7.55 o 
   2   2   2      298.89      310.79      5.63 o 
   4   2   2       77.34       87.19      1.61 o 
   6   2   2      110.67      117.16      2.71 o 
   8   2   2       78.08       82.37      3.33 o 
 -11   3   2      224.40      236.11      7.96 o 
  -9   3   2       47.28       39.98      1.80 o 
  -7   3   2      257.41      226.38      8.47 o 
  -5   3   2      277.98      210.70      8.44 o 
  -3   3   2     2052.50     2230.34     28.14 o 
  -1   3   2     5872.12     5809.19     58.69 o 
   1   3   2     2861.75     2998.90     47.63 o 
   3   3   2      362.56      394.06      5.56 o 
   5   3   2       56.15       51.63      1.63 o 
   7   3   2      184.08      167.24      3.56 o 
   9   3   2       20.20        9.38      3.00 o 
 -10   4   2        5.22       -0.70      1.51 o 
  -8   4   2       38.17       31.65      1.37 o 
  -6   4   2     2020.76     2005.42     50.89 o 
  -4   4   2     7255.64     8021.86    125.97 o 
  -2   4   2     1630.99     1615.71     18.18 o 
   0   4   2     7369.78     7420.72     83.76 o 
   2   4   2      211.80      197.99      3.98 o 
   4   4   2     3392.44     3727.53     59.58 o 
   6   4   2      919.73      924.39     13.52 o 
   8   4   2       33.34       38.52      1.84 o 
  -9   5   2       13.83       11.87      1.68 o 
  -7   5   2      461.22      489.16      7.93 o 
  -5   5   2      955.11      864.41     10.28 o 
  -3   5   2      631.99      768.65      9.04 o 
  -1   5   2      304.55      311.39      4.55 o 
   1   5   2     1815.60     1857.67     29.96 o 
   3   5   2     1286.82     1373.39     22.65 o 
   5   5   2     1120.12     1076.72     25.65 o 
   7   5   2      371.07      376.54      6.52 o 
   9   5   2        0.15       -1.47      1.47 o 
 -10   6   2       24.65       22.84      3.00 o 
  -8   6   2       92.70       82.52      2.87 o 
  -6   6   2      146.54      146.95      3.90 o 
  -4   6   2      328.86      395.95      5.09 o 
  -2   6   2      944.92      917.60     10.66 o 
   0   6   2        2.18        0.57      0.35 o 
   2   6   2      837.25      827.10     14.06 o 
   4   6   2       64.71       77.51      2.44 o 
   6   6   2      198.70      205.75      4.08 o 
   8   6   2       78.62       83.73      3.20 o 
  -9   7   2        0.01       -0.70      1.19 o 
  -7   7   2      476.55      374.35      5.98 o 
  -5   7   2        1.70        4.44      0.65 o 
  -3   7   2       77.17       85.28      1.34 o 
  -1   7   2     1286.33     1391.80     15.83 o 
   1   7   2       35.98       52.83      2.32 o 
   3   7   2        6.75        7.59      1.16 o 
   5   7   2       73.35       66.91      2.46 o 
   7   7   2      332.67      290.38      6.58 o 
 -10   8   2       99.73       83.08      5.21 o 
  -8   8   2       77.02       50.82      3.11 o 
  -6   8   2      129.95      151.83      2.35 o 
  -4   8   2      611.27      600.93      7.96 o 
  -2   8   2     1496.57     1508.72     18.68 o 
   0   8   2    10589.62    10340.51    118.40 o 
   2   8   2      470.88      486.09      8.89 o 
   4   8   2      356.07      369.87      7.38 o 
   6   8   2       50.18       51.83      2.30 o 
   8   8   2       14.29       11.21      1.97 o 
  -9   9   2        3.54        2.66      1.55 o 
  -7   9   2      959.64      963.87     17.10 o 
  -5   9   2     1364.55     1427.24     16.66 o 
  -3   9   2        7.19        7.70      0.69 o 
  -1   9   2      874.97      785.21     11.83 o 
   1   9   2      413.68      390.84      5.32 o 
   3   9   2        2.81        0.71      0.95 o 
   5   9   2      633.72      636.39     11.90 o 
   7   9   2      550.40      546.20     12.59 o 
  -8  10   2       31.52       41.16      2.23 o 
  -6  10   2      213.97      241.13      4.55 o 
  -4  10   2      982.49      983.98     11.79 o 
  -2  10   2        0.49        0.33      0.43 o 
   0  10   2      439.92      407.15      6.27 o 
   2  10   2      158.24      169.57      4.06 o 
   4  10   2      605.31      592.14     15.20 o 
   6  10   2      218.46      238.30      5.80 o 
   8  10   2       20.30       24.75      3.34 o 
  -9  11   2       18.94       12.03      2.00 o 
  -7  11   2        1.72        3.35      1.32 o 
  -5  11   2      564.35      576.73      7.46 o 
  -3  11   2     1727.92     1763.26     20.27 o 
  -1  11   2        3.80       -0.14      0.40 o 
   1  11   2       29.61       21.65      1.01 o 
   3  11   2     2095.12     2194.31     36.19 o 
   5  11   2      263.54      255.56      6.00 o 
   7  11   2        7.42       10.62      1.96 o 
  -8  12   2       36.81       32.86      2.17 o 
  -6  12   2       49.21       41.79      1.75 o 
  -4  12   2      981.29     1030.78     12.40 o 
  -2  12   2      166.95      164.11      2.72 o 
   0  12   2      222.72      219.94      3.97 o 
   2  12   2      655.70      681.71     10.21 o 
   4  12   2      372.83      405.39      8.62 o 
   6  12   2      121.16      117.61      3.88 o 
  -7  13   2       27.26       29.74      2.00 o 
  -5  13   2      447.87      450.09      7.41 o 
  -3  13   2      463.95      452.02      6.00 o 
  -1  13   2      926.58      853.15     10.75 o 
   1  13   2      791.60      758.01      9.80 o 
   3  13   2      374.61      377.94      6.46 o 
   5  13   2      250.33      248.95      6.04 o 
   7  13   2       33.70       39.95      2.57 o 
  -8  14   2      130.78      163.34      4.85 o 
  -6  14   2      425.45      472.37      7.93 o 
  -4  14   2       33.51       33.44      1.53 o 
  -2  14   2       45.56       47.61      1.68 o 
   0  14   2       99.47      101.63      2.50 o 
   2  14   2        8.62       10.68      1.28 o 
   4  14   2       11.27        9.76      1.64 o 
   6  14   2      201.31      224.08      6.17 o 
  -7  15   2        3.55        3.09      2.10 o 
  -5  15   2        1.41        0.10      1.05 o 
  -3  15   2        6.90        5.66      1.46 o 
  -1  15   2      109.34       78.40      2.22 o 
   1  15   2      202.43      169.75      3.58 o 
   3  15   2       30.47       32.68      1.66 o 
   5  15   2        0.43        0.70      1.55 o 
  -6  16   2       17.78       17.32      1.69 o 
  -4  16   2       66.55       58.63      2.04 o 
  -2  16   2        6.69        6.39      1.58 o 
   0  16   2      317.88      300.11      4.70 o 
   2  16   2       11.07        6.37      1.33 o 
   4  16   2       82.01       72.34      5.00 o 
  -5  17   2       17.49       15.23      1.67 o 
  -3  17   2        0.00       -0.85      1.31 o 
  -1  17   2       20.53       21.72      1.41 o 
   1  17   2       82.03       86.54      3.22 o 
   3  17   2        0.35       -0.85      1.43 o 
  -4  18   2        7.10        9.25      1.88 o 
  -2  18   2       13.99       16.10      4.12 o 
   0  18   2      188.34      164.98      3.72 o 
   2  18   2       40.66       38.67      5.59 o 
  -3  19   2       91.55      102.28      3.84 o 
  -1  19   2       12.75       14.64      5.46 o 
   1  19   2        1.63        1.89      1.55 o 
  -2  20   2       16.52       22.23      5.79 o 
   0  20   2        1.38        4.53      2.65 o 
 -11   1   3       22.25       21.62      2.03 o 
  -9   1   3       68.83       70.67      2.40 o 
  -7   1   3      358.55      346.23     11.12 o 
  -5   1   3       87.60       68.17      1.28 o 
  -3   1   3     1599.17     1594.86     16.19 o 
  -1   1   3     4237.75     4362.53     90.72 o 
   1   1   3      414.55      433.16      6.02 o 
   3   1   3     2499.31     2543.35     28.95 o 
   5   1   3       19.90       15.72      1.24 o 
   7   1   3       76.25       76.49      3.89 o 
 -10   2   3      101.41      101.69      3.09 o 
  -8   2   3      779.92      717.44     12.09 o 
  -6   2   3       18.76       18.07      1.99 o 
  -4   2   3     3997.62     4032.65     37.32 o 
  -2   2   3     1432.45     1451.35     16.43 o 
   0   2   3       93.95      102.06      1.79 o 
   2   2   3     3376.88     3485.00     55.51 o 
   4   2   3     1095.86     1038.01     12.39 o 
   6   2   3        0.15        1.12      1.06 o 
   8   2   3      203.72      211.61      9.67 o 
 -11   3   3       51.52       58.11      2.52 o 
  -9   3   3      178.38      188.52     13.15 o 
  -7   3   3      679.39      619.07     23.53 o 
  -5   3   3     1804.08     1787.08     21.87 o 
  -3   3   3     1670.91     1756.54     19.83 o 
  -1   3   3      451.14      408.28      5.62 o 
   1   3   3      350.17      361.97      5.10 o 
   3   3   3     1832.99     1810.69     23.40 o 
   5   3   3       61.56       63.04      1.93 o 
   7   3   3        3.99        3.05      1.22 o 
 -10   4   3        3.12        5.46      1.39 o 
  -8   4   3       11.93       16.89      1.60 o 
  -6   4   3        7.24        5.93      0.68 o 
  -4   4   3       87.82       77.33      1.48 o 
  -2   4   3      418.39      371.45      4.17 o 
   0   4   3     1106.35     1254.02     16.24 o 
   2   4   3      802.05      782.30     13.33 o 
   4   4   3      153.56      149.99      3.69 o 
   6   4   3        1.08        0.95      0.97 o 
   8   4   3        1.96        1.55      1.85 o 
 -11   5   3        0.20       -1.66      1.92 o 
  -9   5   3      117.01       98.13      6.34 o 
  -7   5   3       26.91       27.08      1.52 o 
  -5   5   3       44.47       46.40      1.20 o 
  -3   5   3      783.70      759.85      9.01 o 
  -1   5   3       44.18       47.53      0.91 o 
   1   5   3      260.97      307.88      5.82 o 
   3   5   3       59.25       64.39      2.55 o 
   5   5   3       35.05       29.54      2.20 o 
   7   5   3       90.85       81.38      2.55 o 
 -10   6   3       73.16       78.18      4.05 o 
  -8   6   3      259.48      262.22      5.43 o 
  -6   6   3      122.65      123.62      2.25 o 
  -4   6   3      758.24      745.33      8.98 o 
  -2   6   3     3345.30     3428.55     38.18 o 
   0   6   3      232.16      226.96      3.44 o 
   2   6   3     2474.49     2592.37     41.90 o 
   4   6   3      813.34      785.37     13.92 o 
   6   6   3       24.82       23.27      1.45 o 
   8   6   3      215.70      207.65      5.55 o 
  -9   7   3      187.75      189.80      7.47 o 
  -7   7   3      444.00      438.39      5.97 o 
  -5   7   3      467.23      472.74      6.13 o 
  -3   7   3     1616.76     1637.61     18.73 o 
  -1   7   3      380.82      375.37      4.80 o 
   1   7   3      412.23      440.28      8.07 o 
   3   7   3     1653.58     1666.89     27.64 o 
   5   7   3      192.88      188.02      4.66 o 
   7   7   3       23.29       25.53      1.72 o 
 -10   8   3       27.01       30.36      2.76 o 
  -8   8   3      101.36      133.39      3.04 o 
  -6   8   3       37.99       35.48      1.46 o 
  -4   8   3     1275.33     1300.36     15.18 o 
  -2   8   3        7.35        5.53      0.88 o 
   0   8   3       44.25       36.84      1.34 o 
   2   8   3      125.18      114.17      3.07 o 
   4   8   3       74.61       79.05      2.74 o 
   6   8   3       32.69       39.27      2.20 o 
  -9   9   3       39.34       26.00      1.90 o 
  -7   9   3        0.03       -0.01      0.73 o 
  -5   9   3       10.21       19.26      2.52 o 
  -3   9   3      152.29      149.56      3.44 o 
  -1   9   3       30.23       27.04      0.91 o 
   1   9   3       95.88      100.04      2.79 o 
   3   9   3       37.03       36.02      1.87 o 
   5   9   3        9.49        7.21      1.59 o 
   7   9   3       83.81       69.57      3.07 o 
 -10  10   3       55.60       59.65      3.92 o 
  -8  10   3      131.61      116.64      3.70 o 
  -6  10   3        0.10        1.00      0.79 o 
  -4  10   3      375.29      371.65      5.09 o 
  -2  10   3      686.85      725.19      8.83 o 
   0  10   3       83.50       81.84      1.81 o 
   2  10   3      152.16      152.56      3.92 o 
   4  10   3      109.08      118.49      3.63 o 
   6  10   3        8.63        6.93      1.75 o 
  -9  11   3      140.68      150.01      4.52 o 
  -7  11   3       63.76       69.52      2.26 o 
  -5  11   3        1.82       -0.69      0.69 o 
  -3  11   3      671.50      662.65      8.28 o 
  -1  11   3      494.83      498.28      7.69 o 
   1  11   3      388.85      342.67     16.20 o 
   3  11   3      945.42      947.99     18.79 o 
   5  11   3      134.13      142.51      4.24 o 
   7  11   3       69.05       65.75      3.36 o 
  -8  12   3       35.29       33.77      2.13 o 
  -6  12   3        0.90        0.97      1.04 o 
  -4  12   3      386.12      372.08      5.21 o 
  -2  12   3      381.91      382.21      6.25 o 
   0  12   3       37.38       34.75      1.45 o 
   2  12   3      183.31      169.75      6.24 o 
   4  12   3      170.46      181.24      4.85 o 
   6  12   3       14.86       17.89      4.30 o 
  -7  13   3        0.18       -0.69      1.07 o 
  -5  13   3      138.27      142.33      2.72 o 
  -3  13   3        2.13        1.01      1.10 o 
  -1  13   3       30.28       28.54      1.39 o 
   1  13   3       28.01       28.32      1.56 o 
   3  13   3        0.13       -0.79      1.11 o 
   5  13   3       16.93       19.45      2.27 o 
  -8  14   3       42.14       30.14      2.16 o 
  -6  14   3        2.08        1.47      1.14 o 
  -4  14   3       40.61       39.27      1.41 o 
  -2  14   3      216.22      212.45      4.98 o 
   0  14   3       25.58       23.51      1.38 o 
   2  14   3       12.83       15.98      1.63 o 
   4  14   3       37.04       39.28      2.30 o 
  -7  15   3       11.06        7.82      1.43 o 
  -5  15   3       13.00       18.29      1.84 o 
  -3  15   3      244.29      254.79      4.82 o 
  -1  15   3        4.58        5.04      1.12 o 
   1  15   3      112.10       98.41      2.67 o 
   3  15   3       56.64       56.60      2.37 o 
   5  15   3       44.80       59.09      2.94 o 
  -6  16   3        0.04       -1.18      1.18 o 
  -4  16   3       16.90       21.67      1.91 o 
  -2  16   3      209.57      203.44      5.45 o 
   0  16   3        0.81        0.27      1.07 o 
   2  16   3      107.35       93.06      2.72 o 
   4  16   3      102.43      119.94      4.13 o 
  -5  17   3        0.42       -0.84      1.49 o 
  -3  17   3       45.63       38.99      2.36 o 
  -1  17   3       26.78       27.94      1.59 o 
   1  17   3        0.08       -0.17      1.48 o 
   3  17   3       17.95       19.31      2.54 o 
  -4  18   3        7.59        9.42      2.01 o 
  -2  18   3       24.60       28.05      2.24 o 
   0  18   3        0.65       -1.12      1.19 o 
   2  18   3       33.81       39.30      2.78 o 
  -3  19   3       83.43       88.58      3.66 o 
  -1  19   3       23.07       30.01      2.35 o 
   1  19   3        3.78        2.99      2.01 o 
 -10   0   4      201.54      186.04      6.41 o 
  -8   0   4      340.84      314.31      8.75 o 
  -6   0   4      429.50      417.66      7.53 o 
  -4   0   4      802.46      849.75     11.69 o 
  -2   0   4     3766.51     3909.81     82.38 o 
   0   0   4    22539.87    21871.96    458.52 o 
   2   0   4      388.13      371.82      7.00 o 
   4   0   4      280.82      252.53      8.62 o 
   6   0   4        9.75        6.23      2.41 o 
 -11   1   4      120.30      116.74      3.55 o 
  -9   1   4       12.09       13.66      1.54 o 
  -7   1   4     2940.26     2809.82     42.74 o 
  -5   1   4      484.08      496.44      5.55 o 
  -3   1   4       50.96       47.44      1.04 o 
  -1   1   4      180.08      238.45      4.31 o 
   1   1   4       47.01       33.67      1.08 o 
   3   1   4        4.96        4.63      0.68 o 
   5   1   4      359.89      388.63      8.73 o 
   7   1   4     1069.06     1090.37     21.32 o 
 -10   2   4       17.31       18.62      1.79 o 
  -8   2   4       63.69       62.97      2.21 o 
  -6   2   4       21.63       18.30      0.81 o 
  -4   2   4      406.64      448.83      5.01 o 
  -2   2   4      404.26      413.64      5.84 o 
   0   2   4     1442.74     1582.63     25.83 o 
   2   2   4        0.27        0.81      0.55 o 
   4   2   4      138.08      152.30      3.24 o 
   6   2   4        7.04        7.75      2.64 o 
 -11   3   4        5.71       13.41      2.52 o 
  -9   3   4        0.00        3.75      3.64 o 
  -7   3   4       57.34       52.18      1.37 o 
  -5   3   4     1043.39     1153.10     13.50 o 
  -3   3   4     1547.63     1618.46     21.36 o 
  -1   3   4      294.34      328.76      5.90 o 
   1   3   4      520.67      496.52      6.96 o 
   3   3   4      380.34      420.25      8.00 o 
   5   3   4      560.65      589.85     12.26 o 
   7   3   4       14.16        8.71      2.17 o 
 -10   4   4      253.16      250.04      5.62 o 
  -8   4   4      105.32      100.96      3.10 o 
  -6   4   4      717.05      688.08      8.52 o 
  -4   4   4       50.94       89.83      1.70 o 
  -2   4   4      392.99      419.88      4.78 o 
   0   4   4     2658.82     2660.75     34.02 o 
   2   4   4     1129.83     1147.86     19.32 o 
   4   4   4        0.36        0.98      0.89 o 
   6   4   4      491.91      503.59      8.42 o 
 -11   5   4        5.29        3.22      1.51 o 
  -9   5   4       29.20       27.33      3.17 o 
  -7   5   4      698.01      681.99      8.60 o 
  -5   5   4     1268.10     1387.79     16.15 o 
  -3   5   4      175.91      191.66      2.50 o 
  -1   5   4     2714.88     2630.73     33.60 o 
   1   5   4     1320.61     1201.42     20.08 o 
   3   5   4      262.77      258.58      5.57 o 
   5   5   4      249.86      245.48      4.81 o 
   7   5   4      266.28      292.07      7.67 o 
 -10   6   4       45.70       60.07      2.47 o 
  -8   6   4       13.97       21.34      1.23 o 
  -6   6   4      234.25      280.26      4.09 o 
  -4   6   4        7.02        9.48      1.05 o 
  -2   6   4        4.20        1.04      0.47 o 
   0   6   4     1183.90     1188.28     19.80 o 
   2   6   4       28.62       28.90      1.55 o 
   4   6   4        2.28        1.24      1.36 o 
   6   6   4       26.20       31.59      1.76 o 
  -9   7   4       62.34       49.12      1.85 o 
  -7   7   4      109.95       97.91      2.11 o 
  -5   7   4      331.10      328.82      4.61 o 
  -3   7   4       65.85       56.89      1.36 o 
  -1   7   4     1537.71     1594.36     19.74 o 
   1   7   4      142.70      151.18      3.66 o 
   3   7   4        7.26       11.26      1.51 o 
   5   7   4       62.00       50.50      2.37 o 
   7   7   4       74.12       74.50      2.67 o 
 -10   8   4       21.59       23.32      3.13 o 
  -8   8   4      287.53      258.53      4.15 o 
  -6   8   4      903.23      875.83     10.80 o 
  -4   8   4      271.84      283.68      4.08 o 
  -2   8   4        0.10       -0.22      0.61 o 
   0   8   4        2.61        3.77      0.94 o 
   2   8   4       92.66       95.46      2.89 o 
   4   8   4      187.71      178.18      4.62 o 
   6   8   4      584.76      575.40      9.61 o 
  -9   9   4       23.38       14.99      3.06 o 
  -7   9   4       10.47       18.10      2.00 o 
  -5   9   4      398.95      411.54      5.63 o 
  -3   9   4      108.76      102.43      2.35 o 
  -1   9   4     1534.75     1541.10     21.23 o 
   1   9   4     1824.09     1834.32     30.29 o 
   3   9   4        3.53        1.89      1.23 o 
   5   9   4      271.22      287.18      6.72 o 
  -8  10   4       89.50       94.83      2.27 o 
  -6  10   4      250.59      260.30      4.08 o 
  -4  10   4      225.97      228.39      4.20 o 
  -2  10   4      247.71      251.94      4.52 o 
   0  10   4      262.67      195.42     12.63 o 
   2  10   4      230.52      236.32      5.44 o 
   4  10   4      185.74      202.96      5.24 o 
   6  10   4       95.59      108.04      3.90 o 
  -9  11   4       11.65        6.79      2.94 o 
  -7  11   4       40.67       51.98      1.64 o 
  -5  11   4      264.33      303.79      4.75 o 
  -3  11   4      759.04      766.92     11.34 o 
  -1  11   4       12.36        8.44      1.13 o 
   1  11   4        5.13       11.72      1.73 o 
   3  11   4      545.87      559.91     10.94 o 
   5  11   4       18.34       21.67      2.48 o 
  -8  12   4       13.23       11.36      1.54 o 
  -6  12   4      264.93      267.54      4.27 o 
  -4  12   4     1734.00     1801.71     20.99 o 
  -2  12   4       31.19       23.95      1.36 o 
   0  12   4      174.10      179.36      7.33 o 
   2  12   4      130.57      134.66      3.94 o 
   4  12   4      785.07      793.84     14.99 o 
  -7  13   4      189.86      211.31      4.49 o 
  -5  13   4       69.58       76.57      1.96 o 
  -3  13   4      197.89      208.76      4.18 o 
  -1  13   4       88.00       86.95      2.41 o 
   1  13   4      121.92      130.23      3.13 o 
   3  13   4      194.65      216.18      5.86 o 
   5  13   4       94.62       95.54      4.01 o 
  -8  14   4        6.59        7.87      1.55 o 
  -6  14   4        4.26        2.92      1.19 o 
  -4  14   4      118.25      113.11      2.94 o 
  -2  14   4       45.66       39.99      1.74 o 
   0  14   4      540.99      498.98     10.34 o 
   2  14   4      144.72      166.47      3.85 o 
   4  14   4       34.70       30.32      3.40 o 
  -7  15   4      101.70      124.85      3.37 o 
  -5  15   4       18.11       20.13      2.30 o 
  -3  15   4        2.32        0.04      1.07 o 
  -1  15   4       18.69       18.91      1.44 o 
   1  15   4       10.89       10.67      1.78 o 
   3  15   4       22.60       21.62      2.59 o 
  -6  16   4       10.66        8.57      4.46 o 
  -4  16   4        7.83        7.35      1.72 o 
  -2  16   4        2.91        2.50      1.16 o 
   0  16   4        7.12        2.23      1.47 o 
   2  16   4        8.34       10.40      1.64 o 
  -5  17   4       93.19       98.10      3.85 o 
  -3  17   4        0.12       -0.66      1.24 o 
  -1  17   4      124.01      120.55      4.16 o 
   1  17   4       35.05       32.26      2.21 o 
  -4  18   4       78.78       87.11      3.68 o 
  -2  18   4       11.75        9.80      1.58 o 
   0  18   4       11.69       14.10      2.08 o 
 -11   1   5        0.19        1.16      1.34 o 
  -9   1   5      236.76      215.98      5.52 o 
  -7   1   5       17.55       17.48      1.58 o 
  -5   1   5       82.15       84.90      1.67 o 
  -3   1   5      605.32      576.41      6.99 o 
  -1   1   5       28.81       26.86      1.84 o 
   1   1   5      134.00      124.90      2.43 o 
   3   1   5      252.86      258.73      4.73 o 
   5   1   5      132.32      137.74      4.55 o 
 -10   2   5      146.94      154.73      4.14 o 
  -8   2   5      348.38      332.65      6.61 o 
  -6   2   5        9.60        5.88      1.23 o 
  -4   2   5      671.03      630.20      7.61 o 
  -2   2   5     2942.97     3008.43     67.94 o 
   0   2   5       15.36       20.00      0.98 o 
   2   2   5      688.79      670.08     11.98 o 
   4   2   5      533.69      532.99     11.38 o 
   6   2   5        0.17       -1.21      1.61 o 
 -11   3   5        0.18        0.85      1.39 o 
  -9   3   5      346.05      340.20      6.90 o 
  -7   3   5       20.66       23.28      1.17 o 
  -5   3   5        0.06       -0.16      0.51 o 
  -3   3   5     1896.07     1880.09     24.18 o 
  -1   3   5      592.60      594.65      8.31 o 
   1   3   5      402.06      401.13      7.64 o 
   3   3   5      461.48      465.95      8.97 o 
   5   3   5      215.54      209.11      5.92 o 
 -10   4   5       37.70       42.98      2.16 o 
  -8   4   5       26.18       27.83      1.36 o 
  -6   4   5       33.71       30.75      1.11 o 
  -4   4   5       13.96       14.07      0.83 o 
  -2   4   5       88.20       89.96      1.71 o 
   0   4   5       62.48       63.56      2.09 o 
   2   4   5        1.09        4.39      1.44 o 
   4   4   5       79.75       92.73      3.88 o 
   6   4   5       25.84       21.48      2.64 o 
  -9   5   5       10.89        7.48      1.42 o 
  -7   5   5      150.96      135.80      2.55 o 
  -5   5   5       23.92       16.35      0.88 o 
  -3   5   5      216.97      226.07      3.35 o 
  -1   5   5       70.65       71.25      1.69 o 
   1   5   5       95.09       91.31      2.70 o 
   3   5   5      267.30      265.16      5.90 o 
   5   5   5        1.29        2.48      1.36 o 
 -10   6   5       68.85       69.08      2.73 o 
  -8   6   5      258.52      252.58      4.59 o 
  -6   6   5        1.43        1.89      0.89 o 
  -4   6   5      505.09      500.94      6.52 o 
  -2   6   5      454.22      425.32      5.51 o 
   0   6   5        1.34        0.74      0.83 o 
   2   6   5      358.77      343.85      7.06 o 
   4   6   5      336.77      336.22     10.04 o 
   6   6   5        0.52       -1.02      1.84 o 
  -9   7   5      210.23      238.07      5.49 o 
  -7   7   5       35.14       37.95      1.36 o 
  -5   7   5       47.33       55.91      1.51 o 
  -3   7   5     1174.97     1123.13     13.34 o 
  -1   7   5      466.59      462.37      7.18 o 
   1   7   5      177.29      154.55      4.16 o 
   3   7   5      358.46      361.46      7.60 o 
   5   7   5      104.54      105.28      3.24 o 
 -10   8   5       44.45       56.16      2.57 o 
  -8   8   5       47.65       55.60      1.72 o 
  -6   8   5        1.19       -0.31      0.69 o 
  -4   8   5       10.40       10.43      0.93 o 
  -2   8   5      651.97      636.50     11.44 o 
   0   8   5       16.27       17.09      1.47 o 
   2   8   5      105.72      103.59      3.19 o 
   4   8   5      186.44      188.78      4.96 o 
  -9   9   5        8.73       20.03      1.95 o 
  -7   9   5       96.62       86.01      2.11 o 
  -5   9   5        4.27        3.48      1.10 o 
  -3   9   5        4.08        3.89      1.39 o 
  -1   9   5        6.13        4.42      0.94 o 
   1   9   5       11.82       15.84      1.68 o 
   3   9   5       71.18       67.71      2.77 o 
   5   9   5       53.01       56.42      2.81 o 
  -8  10   5      110.53      114.21      2.59 o 
  -6  10   5       46.69       52.26      2.44 o 
  -4  10   5      220.80      230.08      5.79 o 
  -2  10   5      141.68      149.30      5.18 o 
   0  10   5        3.40        3.67      1.03 o 
   2  10   5      414.75      422.46      8.66 o 
   4  10   5      105.74      102.58      3.67 o 
  -9  11   5       61.04       67.95      2.51 o 
  -7  11   5       66.03       70.48      2.00 o 
  -5  11   5      184.80      193.03      3.98 o 
  -3  11   5      366.57      365.90      6.30 o 
  -1  11   5      111.80      111.98      3.37 o 
   1  11   5       13.69       11.11      1.46 o 
   3  11   5      207.53      232.46      5.87 o 
  -8  12   5       49.70       67.81      2.08 o 
  -6  12   5        2.09        1.94      1.08 o 
  -4  12   5       39.43       50.85      1.99 o 
  -2  12   5      127.20      108.58      2.82 o 
   0  12   5        0.33        1.90      1.28 o 
   2  12   5       62.90       57.41      2.66 o 
   4  12   5      121.14      133.19      4.43 o 
  -7  13   5        4.47        2.60      1.48 o 
  -5  13   5        4.71        3.67      1.28 o 
  -3  13   5       24.32       22.16      1.46 o 
  -1  13   5       27.46       20.63      1.67 o 
   1  13   5        3.16        2.91      1.21 o 
   3  13   5        1.43        1.21      1.74 o 
  -6  14   5       26.71       19.82      1.74 o 
  -4  14   5       43.39       46.65      1.97 o 
  -2  14   5        6.98        4.33      1.20 o 
   0  14   5        0.05       -0.67      1.34 o 
   2  14   5      115.99      118.21      3.31 o 
  -5  15   5       27.71       27.85      1.77 o 
  -3  15   5      102.42      107.20      3.00 o 
  -1  15   5       57.35       59.55      2.60 o 
   1  15   5       16.16       13.55      2.11 o 
  -6  16   5        0.12       -1.51      1.68 o 
  -4  16   5       80.53       84.25      2.73 o 
  -2  16   5       21.04       22.45      1.66 o 
   0  16   5        7.68        9.01      1.85 o 
  -3  17   5        0.83       -0.13      1.74 o 
  -1  17   5        3.20        1.58      1.67 o 
 -10   0   6       10.93       11.33      2.41 o 
  -8   0   6      812.38      795.73     19.34 o 
  -6   0   6     1258.64     1197.44     27.25 o 
  -4   0   6      481.67      495.44      8.89 o 
  -2   0   6        5.04        1.49      1.05 o 
   0   0   6      126.42      118.97      4.07 o 
   2   0   6      206.49      206.60      7.79 o 
   4   0   6      101.20      118.82      5.93 o 
  -9   1   6       37.48       32.37      1.87 o 
  -7   1   6      186.75      178.63      5.41 o 
  -5   1   6      592.28      567.94      8.19 o 
  -3   1   6        1.85        1.20      0.59 o 
  -1   1   6     2459.20     2451.17     52.76 o 
   1   1   6     1160.89     1133.33     19.34 o 
   3   1   6        0.01        1.20      1.39 o 
   5   1   6      100.51       96.85      3.97 o 
 -10   2   6       14.82       14.42      1.80 o 
  -8   2   6      152.67      156.49      4.00 o 
  -6   2   6       64.24       65.91      1.86 o 
  -4   2   6      124.86      141.13      2.80 o 
  -2   2   6       76.43       72.44      2.58 o 
   0   2   6      257.36      274.07      5.74 o 
   2   2   6       61.07       61.12      2.39 o 
   4   2   6       61.08       57.54      2.98 o 
  -9   3   6       10.05        6.99      1.38 o 
  -7   3   6      170.82      161.23      3.97 o 
  -5   3   6        5.07        1.21      0.74 o 
  -3   3   6      365.15      352.15      5.46 o 
  -1   3   6      183.34      170.07      3.13 o 
   1   3   6      145.39      143.78      3.73 o 
   3   3   6      130.96      121.75      4.14 o 
   5   3   6       16.21       11.26      2.30 o 
 -10   4   6        0.69       -0.64      1.26 o 
  -8   4   6       17.01       18.88      1.64 o 
  -6   4   6      580.18      587.21      7.62 o 
  -4   4   6     1172.42     1218.35     16.25 o 
  -2   4   6      153.47      148.51      2.54 o 
   0   4   6      633.26      601.08     11.03 o 
   2   4   6       22.40       22.35      1.64 o 
   4   4   6      336.58      319.67      8.00 o 
  -9   5   6        3.01        2.07      1.28 o 
  -7   5   6       56.43       61.20      1.92 o 
  -5   5   6      311.44      297.33      4.37 o 
  -3   5   6        9.32        6.83      1.87 o 
  -1   5   6      373.73      391.79      7.65 o 
   1   5   6      460.54      487.20      9.37 o 
   3   5   6      144.70      127.17      3.83 o 
   5   5   6      151.38      162.72      5.39 o 
 -10   6   6        9.32        8.62      1.72 o 
  -8   6   6       42.02       42.30      1.72 o 
  -6   6   6       44.83       47.03      1.60 o 
  -4   6   6      199.40      204.05      3.71 o 
  -2   6   6       67.46       62.19      2.33 o 
   0   6   6        0.04        1.09      1.97 o 
   2   6   6       79.87       89.95      3.03 o 
   4   6   6       10.99       11.83      1.65 o 
  -9   7   6        0.17       -1.06      1.06 o 
  -7   7   6      175.71      159.81      3.01 o 
  -5   7   6        7.18        7.36      1.29 o 
  -3   7   6       55.80       56.10      2.26 o 
  -1   7   6       47.69       38.27      1.75 o 
   1   7   6        2.33        4.72      1.34 o 
   3   7   6       50.71       53.74      2.54 o 
  -8   8   6       54.26       45.73      1.86 o 
  -6   8   6       71.43       62.75      1.77 o 
  -4   8   6       87.04       84.23      2.43 o 
  -2   8   6      275.15      244.21      5.52 o 
   0   8   6     1316.52     1292.75     36.56 o 
   2   8   6       69.39       70.81      3.76 o 
   4   8   6       61.18       60.32      2.84 o 
  -9   9   6        8.22        7.65      1.43 o 
  -7   9   6      401.21      435.52      6.29 o 
  -5   9   6      182.27      185.63      3.29 o 
  -3   9   6       19.87       20.55      2.55 o 
  -1   9   6       29.59       30.88      2.75 o 
   1   9   6       59.56       59.31      2.51 o 
   3   9   6       38.33       38.14      2.29 o 
  -8  10   6        0.01       -0.65      1.00 o 
  -6  10   6       59.43       72.53      2.31 o 
  -4  10   6      651.72      677.19     10.53 o 
  -2  10   6        1.75        0.19      1.18 o 
   0  10   6      213.75      221.97      5.43 o 
   2  10   6        8.88       13.98      2.05 o 
  -7  11   6        3.71        2.46      1.08 o 
  -5  11   6      179.77      194.65      5.38 o 
  -3  11   6      363.68      348.45      6.23 o 
  -1  11   6        0.01       -1.25      1.25 o 
   1  11   6       15.01       18.41      1.80 o 
   3  11   6      501.93      506.54     10.61 o 
  -8  12   6       10.10       12.57      2.01 o 
  -6  12   6        6.38        6.18      1.35 o 
  -4  12   6      304.91      312.65      5.86 o 
  -2  12   6       38.38       38.30      2.14 o 
   0  12   6      125.71      130.36      4.00 o 
   2  12   6      135.01      133.64      4.32 o 
  -7  13   6        9.15        7.22      2.85 o 
  -5  13   6      217.17      216.78      4.65 o 
  -3  13   6      135.83      144.24      3.58 o 
  -1  13   6      206.50      191.68      5.05 o 
   1  13   6      157.63      170.60      4.91 o 
  -6  14   6      122.77      151.52      3.83 o 
  -4  14   6        2.34       -0.09      1.23 o 
  -2  14   6        1.75        1.97      1.46 o 
   0  14   6        0.11       -0.39      1.60 o 
  -5  15   6        0.57        0.27      1.34 o 
  -3  15   6        4.26        2.49      1.34 o 
  -1  15   6       48.00       45.37      2.47 o 
  -2  16   6        4.97        1.49      1.69 o 
  -9   1   7       21.79       19.90      1.62 o 
  -7   1   7      118.80      115.91      3.37 o 
  -5   1   7       52.37       48.54      2.01 o 
  -3   1   7      301.79      304.44      5.01 o 
  -1   1   7       93.71       91.75      2.64 o 
   1   1   7       33.75       33.08      2.13 o 
   3   1   7      154.02      138.74      4.69 o 
 -10   2   7       27.78       27.60      1.92 o 
  -8   2   7      134.29      129.62      3.70 o 
  -6   2   7       17.37       23.18      4.08 o 
  -4   2   7      433.28      438.04      6.71 o 
  -2   2   7      193.93      200.58      6.06 o 
   0   2   7       33.83       34.39      1.84 o 
   2   2   7      322.14      322.46      7.86 o 
   4   2   7      158.12      156.80      5.25 o 
  -9   3   7       20.77       23.37      1.78 o 
  -7   3   7      174.77      166.60      4.42 o 
  -5   3   7      133.36      128.96      3.93 o 
  -3   3   7      243.12      249.81      6.78 o 
  -1   3   7       95.65       99.86      3.05 o 
   1   3   7       10.31       10.96      1.67 o 
   3   3   7      275.00      281.00      7.37 o 
 -10   4   7        0.75        0.32      1.43 o 
  -8   4   7        5.61        4.39      1.38 o 
  -6   4   7        8.08        8.86      1.82 o 
  -4   4   7       89.56       98.20      2.38 o 
  -2   4   7        9.67        7.36      1.43 o 
   0   4   7       43.51       42.37      2.03 o 
   2   4   7       27.26       24.39      1.87 o 
  -9   5   7       33.81       28.87      1.94 o 
  -7   5   7        0.26        0.49      1.12 o 
  -5   5   7        0.99        0.47      0.87 o 
  -3   5   7       75.92       76.55      2.71 o 
  -1   5   7       22.51       23.99      1.60 o 
   1   5   7       24.13       24.12      1.83 o 
   3   5   7       19.68       20.47      2.56 o 
  -8   6   7       94.04       84.23      2.98 o 
  -6   6   7       16.01       17.53      1.53 o 
  -4   6   7      234.67      225.77      5.25 o 
  -2   6   7      318.26      325.51      6.94 o 
   0   6   7        0.00        0.56      1.20 o 
   2   6   7      183.52      179.56      4.86 o 
  -9   7   7       43.61       44.43      2.99 o 
  -7   7   7       92.52       96.74      2.64 o 
  -5   7   7       53.29       51.44      2.28 o 
  -3   7   7      188.99      214.63      7.10 o 
  -1   7   7       68.61       70.43      2.78 o 
   1   7   7       27.14       29.71      2.03 o 
   3   7   7      231.53      241.71      6.19 o 
  -8   8   7        9.47       14.55      2.69 o 
  -6   8   7        0.43        0.02      0.88 o 
  -4   8   7      130.97      126.61      5.45 o 
  -2   8   7       14.17       16.00      1.88 o 
   0   8   7       60.72       65.95      3.63 o 
   2   8   7       24.92       28.43      2.13 o 
  -7   9   7        7.42        7.33      1.21 o 
  -5   9   7        4.73        8.62      2.36 o 
  -3   9   7       10.71       11.07      1.70 o 
  -1   9   7        0.01       -0.65      1.27 o 
   1   9   7       26.83       27.87      2.15 o 
  -8  10   7       24.97       24.90      4.05 o 
  -6  10   7        0.37        1.26      1.20 o 
  -4  10   7       29.69       26.00      1.99 o 
  -2  10   7      161.99      168.95      4.67 o 
   0  10   7        3.53        1.63      1.58 o 
   2  10   7       29.99       29.65      2.29 o 
  -7  11   7       22.96       24.41      1.76 o 
  -5  11   7        0.82        0.57      1.24 o 
  -3  11   7      127.46      129.77      4.00 o 
  -1  11   7       34.34       32.41      2.17 o 
   1  11   7       55.61       53.26      2.88 o 
  -6  12   7        0.44        1.65      1.90 o 
  -4  12   7       63.66       68.51      2.97 o 
  -2  12   7       59.84       64.66      2.87 o 
   0  12   7        9.08        6.96      2.26 o 
  -5  13   7        5.80        3.92      1.49 o 
  -3  13   7        0.68       -1.59      1.59 o 
  -1  13   7        2.95        3.01      1.70 o 
  -4  14   7        1.38        1.92      1.67 o 
  -2  14   7       34.93       29.92      2.25 o 
  -8   0   8      156.24      163.49      6.30 o 
  -6   0   8       42.91       41.21      2.97 o 
  -4   0   8       56.74       51.75      3.02 o 
  -2   0   8      216.74      200.28      6.47 o 
   0   0   8     1549.55     1293.19     34.41 o 
   2   0   8       60.27       57.31      4.27 o 
  -9   1   8        8.44        7.39      3.26 o 
  -7   1   8      609.34      602.98     11.10 o 
  -5   1   8       43.94       49.27      2.20 o 
  -3   1   8        1.80        0.99      1.16 o 
  -1   1   8       65.16       45.48      3.37 o 
   1   1   8        6.21        9.81      2.03 o 
  -8   2   8       66.74       67.59      3.37 o 
  -6   2   8        0.03       -0.01      1.26 o 
  -4   2   8       96.54       95.31      2.97 o 
  -2   2   8        0.08        1.61      1.31 o 
   0   2   8      212.15      191.81      7.70 o 
   2   2   8        3.37        1.86      1.80 o 
  -9   3   8        1.82        2.05      1.49 o 
  -7   3   8        0.31       -0.41      1.29 o 
  -5   3   8      239.12      239.28      5.38 o 
  -3   3   8      122.50      116.85      5.23 o 
  -1   3   8      109.94      107.06      3.43 o 
   1   3   8       46.55       37.25      3.39 o 
  -8   4   8       13.27       10.50      3.43 o 
  -6   4   8      110.61      114.01      3.46 o 
  -4   4   8       10.93       13.56      2.58 o 
  -2   4   8       46.07       45.25      2.33 o 
   0   4   8      224.02      232.09      5.66 o 
  -7   5   8      130.26      137.34      3.97 o 
  -5   5   8      150.89      155.92      4.28 o 
  -3   5   8       39.67       37.52      2.09 o 
  -1   5   8       75.49       70.98      3.76 o 
   1   5   8      112.34      119.20      3.96 o 
  -8   6   8        1.52        0.46      1.41 o 
  -6   6   8       23.87       30.53      2.65 o 
  -4   6   8        7.67        9.12      1.66 o 
  -2   6   8        0.00       -1.22      1.37 o 
   0   6   8      134.26      134.96      5.47 o 
  -7   7   8       38.63       46.01      2.35 o 
  -5   7   8       15.67       13.43      2.87 o 
  -3   7   8       16.28       14.87      1.99 o 
  -1   7   8      138.38      120.19      3.92 o 
   1   7   8       20.16       18.34      2.39 o 
  -6   8   8      118.48      127.17      3.99 o 
  -4   8   8       33.55       35.55      2.18 o 
  -2   8   8        0.03        0.22      1.47 o 
   0   8   8        0.50       -1.49      2.21 o 
  -7   9   8        0.16       -0.21      1.61 o 
  -5   9   8      136.93      166.42      6.98 o 
  -3   9   8       25.55       25.54      2.04 o 
  -1   9   8      246.12      240.39      6.32 o 
  -6  10   8       21.10       29.19      2.19 o 
  -4  10   8       95.63       95.56      3.56 o 
  -2  10   8        4.22        2.76      2.18 o 
  -5  11   8       79.90       85.33      4.37 o 
  -3  11   8      164.70      161.06      4.79 o 
  -7   1   9        1.79        2.79      1.57 o 
  -5   1   9        0.91       -1.34      1.34 o 
  -1   1   9       19.49       23.07      4.50 o 
  -6   2   9        0.08       -0.03      1.43 o 
  -7   3   9        0.09       -0.96      1.50 o 
  -5   3   9        0.56       -1.12      1.97 o 
  -3   3   9       89.06       89.73      4.51 o 
  -6   4   9        0.88        0.72      1.99 o 
  -4   4   9        0.68        2.80      2.27 o 
  -2   4   9       27.45       30.25      2.29 o 
  -3   5   9       18.48       23.25      2.50 o 
  -6   6   9        0.30       -0.48      2.14 o 
  -4   6   9       25.16       28.79      2.95 o 
  -2   6   9       52.07       58.32      2.86 o 
  -5   7   9        6.20       10.85      2.84 o 
  -3   7   9       97.02       98.74      3.69 o 
                                                 
